# Supplementary material for: Both the elongation of attached crossbridges and residual force enhancement contribute to joint torque enhancement by the stretch-shortening cycle
Source: R Soc Open Sci. 2017 Feb 15;4(2):161036. doi: 10.1098/rsos.161036 (PMC5367297; doi:10.1098/rsos.161036)
Supplement: Individual values of all data (joint torque, fascicle length and pennation angle) are shown in the electronic supplementary material. [file rsos161036supp1.xlsx]

## Sheet: Sheet1
		Joint torque (Nm)						Fascicle length (cm)						Pennation angle (Degree)
	ISO	Subject	Point 1	Point 2	Point 3	Point 4	Point 5	Subject	Point 1	Point 2	Point 3	Point 4	Point 5	Subject	Point 1	Point 2	Point 3	Point 4	Point 5
		1	46.6	31.6	14	4.4	12.2	1	4.78635	4.58566	4.25811	3.29752	3.32468	1	20.2441	21.3703	23.2148	29.5048	29.3287
		2	64.25	52.16	26.68	14.81	18.79	2	6.84543	6.43357	6.157	5.14516	5.13646	2	28.9774	31.0287	32.6384	40.0173	38.984
		3	62.93	46.89	24.57	11.28	18.61	3	6.83645	6.3112	5.96646	5.22244	4.97159	3	22.4442	25.0098	27.6595	30.0459	30.4862
		4	40.93	32.68	21.36	13.25	16.04	4	5.4943	5.31137	4.90814	4.54779	4.50465	4	21.4658	22.2921	23.9037	25.7478	25.7086
		5	22.46	15.81	8.85	7.34	10.04	5	5.60312	5.53918	5.01016	4.25558	4.00736	5	21.7928	21.9066	24.3495	28.7524	33.1652
		6	57.61	42.39	22.83	13.71	20.17	6	6.66671	6.33514	5.7007	5.11359	4.97199	6	19.9864	20.2612	22.2016	25.1122	25.9459
		7	29.88	21.82	11.74	8.99	17.24	7	7.4993	7.21784	6.73557	5.99	5.70886	7	20.0508	21.3962	22.6569	25.7151	25.3958
		8	41.66	30.25	12.47	3.99	11.14	8	5.67036	5.40015	5.11173	4.42697	4.34379	8	19.5868	21.303	22.7503	26.5488	27.9984
		9	32.54	24.84	14.26	6.88	12.42	9	6.93849	6.68615	6.17636	5.14681	4.78756	9	17.4346	17.4563	17.7732	21.118	23.7967
		10	36.9	28.74	15.31	8.8	14.53	10	5.37858	5.1986	4.93895	4.43548	3.936	10	25.1578	27.4972	26.917	27.5846	30.085
		11	67.65	57.93	39.42	27.27	35.7	11	5.73892	5.41033	4.67519	3.91805	3.72169	11	19.1918	19.4723	22.1287	27.7872	30.5508
		12	29.47	21.68	16.5	17.14	22.73	12	6.63805	6.41201	5.62661	5.30165	5.11299	12	24.3231	24.9752	28.0598	31.4686	32.4114
		Mean	44.4067	33.8992	18.9992	11.4883	17.4675	Mean	6.17467	5.90343	5.43875	4.73342	4.54397	Mean	21.7213	22.8307	24.5211	28.2836	29.4881
		SD	15.3411	13.153	8.49025	6.45616	6.93884	SD	0.824496	0.765485	0.733792	0.726015	0.695388	SD	3.14983	3.72662	3.80631	4.58074	4.18803
	Amor	Subject	Point 1	Point 2	Point 3	Point 4	Point 5	Subject	Point 1	Point 2	Point 3	Point 4	Point 5	Subject	Point 1	Point 2	Point 3	Point 4	Point 5
		1	42.26	31.58	13.29	3.99	10.2	1	4.25437	4.23455	4.14459	3.27576	3.19109	1	22.3423	22.9724	23.461	30.1856	29.3608
		2	56.92	41.71	19.94	8.48	14.03	2	6.9953	6.82944	6.38672	5.93026	5.54274	2	25.0375	25.3235	26.6819	28.8403	30.2678
		3	82.45	64.25	32.95	11.83	16.55	3	6.66929	6.58653	6.2333	5.50696	5.1811	3	25.6715	25.7576	26.6763	28.3483	29.9615
		4	43.82	35.06	22.96	13.29	16.41	4	5.51592	5.37351	5.18646	4.51616	4.43293	4	21.4845	22.0063	22.9761	25.4172	25.7274
		5	24.25	16.41	9.31	6.65	8.48	5	5.44497	5.49146	5.05011	4.33495	4.26049	5	23.4508	22.8665	24.5389	28.8126	31.5952
		6	63.8	47.25	24.71	13.52	18.93	6	6.0572	5.93505	5.55267	4.8755	4.80287	6	21.1018	21.9139	22.859	24.9429	25.4863
		7	36.44	27.78	17.19	12.1	17.69	7	7.65324	7.53544	7.18333	6.19881	5.85257	7	20.182	20.351	21.4059	24.1666	25.5814
		8	56.37	40.7	19.3	6.74	11.37	8	5.62107	5.54032	5.11275	4.63728	4.43426	8	23.4476	23.8727	26.0048	28.4658	30.4666
		9	41.07	31.58	19.8	10.59	13.61	9	6.43858	6.37502	6.13537	5.62107	4.99339	9	17.9645	18.1403	18.8584	20.5179	24.538
		10	48.26	34.79	18.84	11.46	15.45	10	5.10709	4.69984	4.25144	3.43755	3.52544	10	25.8864	28.5821	30.0821	33.9057	33.8204
		11	99.77	78.64	46.75	25.3	30.3	11	5.38237	5.29458	4.98471	4.30937	4.17444	11	20.1127	20.44	21.6301	25.7588	27.2955
		12	34.83	25.3	17.6	16.32	21.04	12	6.5763	6.36847	5.99836	4.99722	5.09377	12	24.1066	24.8926	26.5606	32.5492	32.4743
		Mean	52.52	39.5875	21.8867	11.6892	16.1717	Mean	5.97631	5.85535	5.51832	4.80341	4.62376	Mean	22.5657	23.0932	24.3113	27.6592	28.8813
		SD	21.3002	17.1896	9.753	5.50642	5.74434	SD	0.934431	0.933534	0.900538	0.91434	0.781594	SD	2.46706	2.82481	3.05218	3.7219	3.07842
	ECC	Subject	Point 1	Point 2	Point 3	Point 4	Point 5	Subject	Point 1	Point 2	Point 3	Point 4	Point 5	Subject	Point 1	Point 2	Point 3	Point 4	Point 5
		1	46.98	33.9	15.49	4.8	8.7	1	4.55386	4.4059	3.88804	3.33873	3.13807	1	20.2382	21.1454	24.0706	28.637	30.035
		2	61.83	45.47	24.34	10.68	14.12	2	6.99763	6.91247	6.78601	5.42699	5.16716	2	24.0913	24.6365	24.7152	29.131	31.2318
		3	94.36	69.89	36.9	14.16	17.69	3	6.92861	6.94217	6.43823	5.55267	5.17737	3	25.7706	25.5647	26.9834	29.3749	30.1108
		4	48.63	38.22	22.87	13.98	15.77	4	5.57525	5.56652	5.29261	4.68454	4.45077	4	21.5399	21.3318	22.6008	25.2526	26.85
		5	31.58	20.4	9.35	6.88	8.89	5	5.52134	5.47675	5.29136	4.50743	4.08452	5	23.7915	24.0855	23.8492	28.3313	32.673
		6	77.22	51.93	23.47	11.14	18.33	6	6.11611	5.99845	5.34083	4.95507	4.78119	6	21.2382	21.9834	23.7495	25.4862	26.5378
		7	45.1	30.34	17.92	12.51	18.84	7	7.59068	7.23039	7.11935	6.45145	5.83036	7	20.231	21.5593	21.2173	22.9891	25.725
		8	61.96	43.27	19.94	5.82	9.26	8	5.43466	5.21626	4.69004	4.58464	4.40278	8	23.8805	24.2804	25.8062	27.4655	29.3028
		9	50.28	36.21	22.18	14.49	16.59	9	6.61343	6.29622	5.81606	5.07011	4.72782	9	17.5071	18.449	20.2521	23.2377	25.3082
		10	63.02	44.14	22.83	13.71	18.01	10	5.42301	4.92032	4.5278	3.97115	3.7755	10	24.3776	26.4698	29.3108	31.458	32.6504
		11	111.55	86.48	49.68	28.1	34.24	11	5.63619	5.54037	5.26327	4.79346	4.01735	11	19.3516	19.6031	20.7257	22.6585	27.786
		12	42.62	28.46	18.33	15.4	20.4	12	6.70231	6.55332	6.04486	5.13325	5.06127	12	22.92	23.9958	24.7284	30.2035	31.1668
		Mean	61.2608	44.0592	23.6083	12.6392	16.7367	Mean	6.09109	5.92159	5.54154	4.87246	4.55118	Mean	22.0781	22.7587	24.0008	27.0188	29.1148
		SD	23.0746	18.3935	10.4578	6.04954	6.86984	SD	0.876824	0.881545	0.948684	0.786223	0.731472	SD	2.44928	2.44927	2.62798	3.00633	2.61541
